# Supplementary material for: Assessment of Berries of Some Sea Buckthorn Genotypes by Physicochemical Properties and Fatty Acid Content of the Seed
Source: Plants (Basel). 2022 Dec 7;11(24):3412. doi: 10.3390/plants11243412 (PMC9782847; doi:10.3390/plants11243412)
Supplement: Supplementary file 1 [file plants-11-03412-s001.zip]

Archive with 1 entries (1 files):
- plants-2041425-supplementary.pdf
